# Supplementary material for: Helmet Continuous Positive Airway Pressure for Acute Bronchiolitis Respiratory Failure in a Pediatric Ward: Is It a Replicable Experience?
Source: Children (Basel). 2024 Oct 22;11(11):1273. doi: 10.3390/children11111273 (PMC11592809; doi:10.3390/children11111273)
Supplement: Supplementary file 1 [file children-11-01273-s001.zip]

Archive with 2 entries (2 files):
- HCPAP procedure.mp4
- supplementary tables.pdf
